# Supplementary material for: Molecular phylogeny of the antiangiogenic and neurotrophic serpin, pigment epithelium derived factor in vertebrates
Source: BMC Genomics. 2006 Oct 4;7:248. doi: 10.1186/1471-2164-7-248 (PMC1609119; doi:10.1186/1471-2164-7-248)
Supplement: Additional File 1 — Phylogenetic relationship of PEDF to other serpins. A total of 88 serpins with 14 PEDF sequences were used to construct this bootstrap consensus tree based on 500 replicates. The numbers on nodes are bootstrap values. [file 1471-2164-7-248-S1.xls]

## Sheet: Sheet1
Additional file 1, Full list for Fig. 2
